# Supplementary material for: Perceived stress and mental health in perimenopausal women: a serial mediation study of psychological distress and social support
Source: Front Psychiatry. 2026 May 20;17:1730812. doi: 10.3389/fpsyt.2026.1730812 (PMC13230176; doi:10.3389/fpsyt.2026.1730812)
Supplement: Supplementary file 1 [file Table1.xls]

## Sheet: 呜呜呜呜
id	age	Residence	Education	Marital status	Children count	Grandchild caregiving	Chronic disease	Menopausal status	Occupation	Monthly income per capita	Exercise frequency	Social activity participation	Family attitudes towards social interactions	X	Y	M1	M2
1	3	2	1	1	1	2	1	3	2	2	1	2	2	41	9	38	54
2	1	1	1	1	2	1	1	1	6	1	4	1	1	7	1	23	72
3	4	1	1	1	1	2	1	3	1	1	1	4	2	18	5	13	72
4	3	1	1	1	1	1	2	3	1	1	3	1	3	8	0	11	76
5	3	2	1	1	2	1	2	3	6	3	4	1	1	14	7	19	65
6	2	2	1	1	1	2	2	3	1	3	4	1	1	5	0	50	66
7	1	2	1	1	1	3	2	1	2	4	2	1	1	33	14	30	70
8	1	1	1	1	1	2	1	1	1	3	1	4	1	32	16	35	68
9	3	1	1	1	1	3	2	3	1	3	1	2	1	15	4	19	61
10	4	1	1	1	3	1	2	3	6	2	4	2	1	16	1	10	68
11	3	1	1	2	1	3	2	3	1	1	1	3	2	19	3	14	50
12	2	2	1	1	1	2	1	2	6	2	2	3	4	46	13	37	24
13	4	1	1	1	1	1	1	3	6	1	1	2	3	10	0	10	72
14	1	1	1	1	1	3	2	1	3	4	2	1	3	28	6	29	29
15	3	2	1	1	1	1	1	1	5	1	2	3	2	33	6	27	52
16	1	2	1	1	2	1	1	2	1	2	2	3	3	45	15	37	39
17	1	2	1	1	2	3	1	1	1	1	3	2	2	47	16	35	33
18	1	2	3	1	2	3	2	1	3	4	4	1	1	18	9	19	77
19	1	2	1	1	1	3	2	1	2	1	1	4	3	18	6	16	66
20	2	2	1	1	1	3	2	1	6	1	2	3	1	52	14	32	20
21	2	2	1	1	1	2	2	1	2	1	1	1	1	14	5	13	68
22	1	2	3	1	1	2	1	1	4	2	1	3	1	38	14	30	33
23	1	1	1	1	2	3	1	1	3	1	3	2	1	17	0	10	65
24	1	2	1	1	1	3	2	1	1	3	1	3	2	8	1	11	66
25	4	1	1	1	1	2	2	3	3	4	1	3	1	29	17	33	65
26	2	1	1	1	1	3	2	2	1	1	1	3	1	6	5	16	73
27	4	1	1	1	2	2	2	3	1	2	1	3	1	36	13	31	56
28	1	2	1	1	1	3	2	1	4	4	2	2	1	33	14	31	60
29	2	1	1	1	1	1	2	1	1	1	2	3	2	12	4	14	64
30	2	1	1	1	2	1	2	1	3	4	2	2	2	8	1	10	65
31	1	1	2	1	2	3	2	1	2	3	2	4	3	30	13	40	43
32	1	2	2	1	1	3	1	2	1	1	2	2	2	41	7	34	46
33	1	2	3	1	2	3	1	1	4	5	4	3	1	7	0	13	73
34	1	2	3	1	1	3	2	1	8	4	2	3	1	19	5	13	68
35	4	2	1	1	2	1	1	3	6	1	1	4	2	30	6	18	36
36	1	2	3	1	1	3	2	1	4	2	2	4	3	16	3	13	49
37	1	2	3	1	1	3	2	1	4	5	3	4	1	28	0	50	48
38	2	2	1	1	1	2	2	2	3	1	2	4	1	29	8	33	67
39	4	1	1	1	1	1	2	3	7	2	4	2	1	25	9	23	61
40	4	1	1	1	2	1	2	3	7	2	4	3	1	11	0	10	69
41	4	1	1	1	2	2	2	3	7	2	4	1	1	19	3	22	64
42	3	2	1	1	1	2	2	3	6	2	1	3	1	13	3	12	66
43	3	2	1	1	1	2	1	2	3	3	4	1	1	15	6	17	60
44	4	1	1	1	1	1	2	3	6	3	4	2	1	16	0	50	64
45	2	1	1	1	1	3	2	1	6	1	4	2	1	13	1	12	44
46	4	1	1	2	1	2	1	3	1	2	1	1	1	10	0	11	68
47	2	1	1	1	1	3	1	2	1	1	1	4	3	27	3	17	30
48	1	2	2	1	1	3	2	1	2	4	1	2	1	23	4	14	72
49	2	2	1	1	1	1	2	1	3	4	1	2	1	15	5	14	64
50	4	1	1	1	1	2	2	3	7	3	4	2	1	20	5	19	53
51	2	1	1	2	2	1	1	2	1	1	1	4	3	45	12	18	16
52	3	1	2	1	1	2	2	3	2	5	4	2	1	8	1	10	76
53	1	2	3	1	1	3	2	1	4	5	4	2	1	6	2	14	79
54	3	2	1	2	1	2	1	1	7	4	4	4	1	0	0	11	73
55	2	2	1	1	2	1	2	1	1	2	1	1	3	48	17	35	17
56	1	2	2	1	1	2	2	1	2	1	1	3	1	0	4	10	75
57	1	2	1	1	1	2	2	1	1	1	1	4	1	26	1	15	54
58	4	1	1	1	3	1	2	3	6	1	1	4	3	27	3	17	55
59	2	2	1	2	1	3	1	3	3	3	1	4	3	31	0	10	66
60	2	1	2	2	1	3	2	2	3	2	2	4	3	45	15	31	19
61	2	2	1	1	1	2	2	1	3	2	2	3	1	0	0	50	48
62	4	1	1	2	2	3	1	3	7	1	4	1	1	34	3	16	60
63	2	2	1	1	1	3	1	3	3	3	1	4	3	36	3	16	44
64	2	2	1	2	1	3	2	2	1	1	2	4	3	43	8	22	39
65	1	2	3	1	1	3	2	1	5	2	2	3	1	2	1	14	61
66	2	2	1	2	2	3	2	1	1	1	4	4	3	29	3	14	24
67	2	2	1	2	1	3	1	2	2	1	1	4	3	36	14	26	33
68	2	1	1	1	2	1	2	1	7	4	2	2	1	28	0	10	75
69	1	1	1	1	2	3	2	1	1	1	4	4	2	28	4	13	57
70	2	2	1	1	1	3	1	1	5	2	3	3	2	28	1	16	72
71	3	2	1	1	1	3	2	1	3	3	2	3	2	25	1	11	76
72	3	2	1	1	1	3	1	3	7	3	2	2	2	16	2	10	54
73	2	2	2	1	1	3	2	1	4	3	1	3	2	43	14	31	31
74	1	2	1	1	2	3	1	1	6	1	3	3	2	11	2	10	72
75	1	2	3	1	1	3	2	1	2	5	1	1	1	17	0	13	75
76	2	2	3	1	1	3	2	1	4	3	2	3	1	20	5	17	60
77	4	1	1	1	1	1	2	3	1	1	2	2	1	15	4	15	54
78	1	2	1	1	1	1	2	1	1	1	4	1	1	20	7	24	50
79	1	2	1	1	1	3	2	2	1	1	2	3	1	16	7	20	43
80	2	2	1	1	1	3	2	2	2	2	4	2	1	25	7	21	58
81	3	2	1	1	2	2	2	3	1	2	4	2	1	18	4	18	53
82	1	2	3	1	2	3	2	1	2	4	4	1	1	19	3	18	63
83	4	2	1	1	2	2	2	3	7	1	4	3	1	15	3	14	51
84	4	2	1	1	2	2	1	3	1	1	4	3	1	22	7	22	53
85	2	2	1	1	2	1	2	1	1	1	1	3	1	17	6	21	56
86	2	2	1	1	2	2	2	2	2	2	4	1	1	17	4	17	49
87	3	2	1	1	1	3	2	2	3	1	4	2	1	24	2	18	53
88	4	1	1	1	2	3	2	1	3	1	1	1	1	22	6	18	49
89	4	2	1	1	1	2	2	3	1	1	2	3	1	19	3	11	48
90	1	2	1	1	2	3	2	1	2	2	2	3	1	23	7	19	48
91	1	2	1	1	2	1	2	1	3	2	4	2	1	22	6	21	48
92	2	2	3	1	1	3	1	2	4	3	4	2	1	18	7	21	48
93	2	1	1	1	1	1	2	3	1	1	1	3	1	21	8	24	48
94	4	1	1	1	1	1	2	3	1	1	1	1	1	21	4	18	48
95	2	1	1	1	1	2	2	1	1	1	1	3	1	16	4	19	52
96	1	2	3	1	2	3	2	1	4	3	4	1	1	22	3	21	48
97	4	2	1	1	2	2	2	3	7	2	4	2	1	12	3	13	48
98	1	2	1	1	1	3	2	1	4	2	4	1	1	17	4	18	56
99	1	2	1	1	1	3	2	1	2	2	1	1	1	20	6	15	56
100	3	1	1	1	1	2	1	3	1	1	1	3	2	23	5	21	36
101	1	2	2	1	1	3	2	1	4	2	1	2	1	20	4	14	58
102	4	1	1	1	1	2	2	3	1	1	1	3	1	22	5	19	36
103	1	2	2	1	1	3	2	1	2	2	3	2	1	21	5	21	57
104	2	1	1	1	1	2	2	2	1	1	1	3	1	18	5	19	55
105	4	1	1	1	1	2	2	3	7	1	4	2	1	16	5	16	56
106	3	2	1	1	1	2	2	3	7	1	3	2	1	22	7	22	46
107	1	2	2	1	1	2	2	1	2	2	4	2	1	25	6	18	48
108	2	1	1	1	1	3	2	2	3	1	3	2	1	23	7	21	48
109	3	2	1	1	1	2	2	3	7	2	1	2	1	18	4	17	46
110	3	1	1	1	1	2	2	3	1	1	1	3	1	14	4	18	50
111	2	1	1	1	1	2	2	1	1	1	1	2	1	17	4	18	48
112	4	1	1	1	2	2	2	3	1	1	1	3	1	13	2	10	54
113	2	2	1	1	1	2	2	2	1	1	1	2	1	17	4	17	48
114	2	2	3	1	1	1	1	2	6	2	1	4	3	54	19	38	44
115	1	2	3	1	2	2	2	1	1	3	1	3	1	23	5	21	84
116	2	2	1	1	1	2	2	2	2	1	1	3	1	26	13	34	60
117	3	2	1	2	1	2	2	3	4	1	1	4	3	31	12	24	36
118	1	2	2	1	0	2	1	1	7	4	1	4	1	38	9	38	72
119	3	1	1	1	2	1	1	3	1	1	1	4	3	38	16	38	21
120	2	1	1	1	1	2	2	3	2	1	4	3	1	16	5	16	24
121	2	2	1	2	1	2	2	1	1	1	2	2	1	22	0	12	72
122	2	2	1	1	0	2	2	1	6	1	1	2	2	0	0	10	84
123	2	1	1	1	2	1	1	1	3	1	1	3	1	39	15	33	30
124	3	1	1	1	1	2	2	3	3	1	4	2	2	18	0	19	60
125	2	2	1	1	2	2	2	3	3	2	2	4	1	21	5	23	60
126	2	2	3	1	1	2	2	1	6	2	1	4	1	28	6	24	36
127	1	2	1	1	0	2	2	1	3	3	4	1	1	44	15	32	27
128	4	1	1	1	2	2	2	3	1	1	1	4	1	27	7	23	60
129	4	1	1	1	2	1	1	3	2	1	1	4	3	42	14	38	30
130	3	1	1	1	1	2	2	3	1	3	4	1	1	7	1	10	72
131	2	2	2	1	1	2	2	3	5	4	4	2	3	27	8	10	52
132	2	1	1	1	1	2	2	2	2	1	4	1	1	7	1	10	60
133	4	2	1	2	1	2	2	1	1	1	2	1	3	37	9	19	43
134	2	1	1	1	1	1	1	1	2	1	1	4	3	41	13	22	41
135	1	1	3	1	2	3	2	1	3	2	2	4	1	0	0	10	81
136	4	2	1	1	2	1	1	3	6	2	1	4	1	11	2	10	66
137	3	1	1	1	2	2	2	2	3	4	1	3	1	6	4	13	83
138	3	2	1	1	1	2	2	3	3	2	1	3	2	25	11	50	46
139	1	2	1	1	2	3	2	1	6	2	1	4	3	28	3	12	12
140	3	2	1	1	1	3	1	3	1	2	2	4	1	15	2	49	68
141	4	1	1	1	1	2	2	3	2	2	4	3	1	2	3	13	84
142	2	1	1	1	1	3	2	1	1	2	4	2	1	28	0	50	48
143	3	2	1	1	1	3	2	2	7	4	3	3	1	0	1	50	48
144	1	2	3	1	2	1	2	1	4	5	2	4	3	7	3	14	68
145	3	2	1	1	1	3	2	1	1	2	4	3	2	0	0	10	70
146	3	2	1	1	2	1	2	3	6	2	4	2	1	0	0	10	68
147	4	2	1	2	1	2	1	3	6	1	4	3	2	1	3	11	61
148	3	2	2	2	0	3	2	3	7	3	3	2	1	14	11	20	47
149	3	2	1	1	1	1	1	3	1	1	1	4	1	0	0	10	70
150	3	1	1	1	1	1	2	3	1	1	4	4	3	0	2	10	57
151	2	2	1	2	1	2	2	1	3	1	4	4	2	0	0	10	64
152	1	1	1	1	2	2	1	2	5	1	3	2	2	20	10	34	44
153	3	2	1	1	2	2	2	3	1	2	1	3	1	15	23	11	74
154	3	1	1	1	2	2	1	1	1	1	4	2	2	0	0	10	65
155	1	2	1	1	1	3	2	1	2	2	3	2	1	10	1	13	72
156	3	1	1	1	3	2	2	3	1	1	4	1	1	9	0	10	57
157	4	2	1	2	2	1	2	3	5	1	4	4	1	27	6	26	56
158	3	1	1	1	2	3	2	3	1	1	1	4	2	26	5	20	49
159	3	2	1	1	1	2	2	1	3	4	3	4	1	7	5	13	76
160	2	1	1	1	2	2	2	1	1	2	4	4	3	2	3	10	68
161	2	2	1	1	2	2	2	1	1	2	4	4	3	2	5	12	72
162	2	1	1	1	1	2	2	1	1	2	4	4	1	0	0	10	79
163	3	1	1	1	2	2	2	3	1	1	2	4	1	28	2	15	48
164	2	2	1	1	1	2	2	1	3	2	1	3	1	0	2	11	68
165	2	2	1	1	1	2	2	1	2	3	3	4	3	0	0	11	84
166	4	1	1	1	1	2	2	3	1	2	4	4	1	0	0	10	77
167	3	1	1	1	1	1	2	3	6	1	4	1	1	2	5	16	72
168	3	2	1	1	1	1	2	3	2	2	4	1	1	0	0	10	74
169	3	2	1	1	2	3	2	3	2	2	2	4	3	2	3	11	66
170	4	2	1	1	1	2	1	3	1	2	4	4	1	11	9	19	67
171	2	2	2	1	1	3	2	1	2	5	4	3	1	2	2	10	84
172	1	2	1	1	2	2	2	1	6	4	3	2	1	28	0	10	84
173	1	1	1	1	1	3	2	1	3	2	1	2	1	5	6	19	72
174	3	2	1	2	1	1	1	3	1	3	4	4	3	9	6	16	59
175	3	2	1	1	1	3	1	3	1	3	1	3	1	1	2	12	72
176	2	2	1	2	1	3	1	1	5	1	4	3	1	5	5	14	63
177	2	1	1	1	1	3	2	1	1	2	4	3	1	5	3	10	84
178	3	2	1	1	1	1	2	3	1	2	4	3	1	1	2	13	77
179	3	1	1	1	2	3	2	3	1	2	1	4	2	7	1	13	72
180	3	2	3	1	1	3	2	1	6	3	4	3	1	2	2	11	84
181	2	2	1	1	1	3	1	1	3	3	4	4	1	12	5	17	72
182	4	1	1	1	1	2	1	3	1	1	4	4	3	2	1	11	72
183	3	2	1	1	1	2	1	1	1	2	4	4	1	1	1	12	71
184	4	2	1	1	1	2	2	3	6	2	4	3	1	0	0	10	76
185	1	1	1	1	2	1	2	1	1	1	2	3	2	28	0	50	72
186	3	2	3	1	0	3	2	1	2	5	4	3	1	6	5	14	84
187	4	1	1	1	2	1	1	2	1	5	1	4	1	35	4	29	65
188	2	1	1	1	2	2	2	3	1	2	1	1	2	9	4	50	63
189	3	2	1	1	1	3	2	3	2	3	1	3	1	2	4	11	84
190	4	2	1	1	1	1	1	3	5	2	1	1	1	2	3	11	59
191	3	2	1	1	2	3	2	3	1	2	4	2	1	0	2	11	65
192	2	2	1	1	1	2	2	1	2	3	1	4	1	28	0	10	73
193	3	1	1	1	1	1	2	3	5	2	1	4	3	4	3	13	72
194	3	2	1	1	1	1	2	3	1	2	4	4	1	0	1	10	84
195	2	1	1	1	2	2	2	1	1	1	4	4	3	1	2	11	67
196	2	1	1	1	1	1	2	2	1	1	4	3	1	2	2	10	64
197	2	2	1	1	1	2	2	1	2	3	4	4	1	1	1	10	72
198	1	2	3	1	1	2	2	1	2	2	1	4	1	0	1	10	79
199	2	1	1	2	1	2	2	3	1	1	4	3	3	9	1	10	60
200	4	1	1	1	1	1	2	3	1	1	4	4	1	3	2	10	65
201	2	1	1	1	1	2	2	1	1	2	4	4	2	0	1	10	64
202	3	2	1	1	1	2	2	2	3	3	2	3	1	9	2	12	64
203	2	1	1	1	2	2	2	3	1	2	4	3	1	1	0	10	71
204	2	1	1	1	1	2	2	1	1	3	4	3	1	3	2	10	67
205	4	1	1	2	1	1	2	3	3	2	4	4	3	4	2	10	60
206	3	1	1	1	1	2	2	3	3	3	4	3	1	10	1	10	71
207	4	2	1	1	1	1	2	3	6	3	4	1	1	13	2	16	63
208	2	2	1	1	1	2	2	2	7	1	4	3	1	16	3	14	56
209	2	2	1	1	2	2	2	2	3	1	4	2	1	15	2	14	55
210	4	1	1	1	1	2	1	3	1	1	2	3	1	13	2	14	58
211	1	1	1	1	1	2	2	1	3	1	2	3	1	17	2	14	55
212	1	1	1	1	1	2	2	1	1	1	1	2	1	11	2	14	53
213	2	2	2	1	1	2	1	1	2	2	4	2	1	11	4	15	55
214	4	1	1	1	1	2	2	3	7	1	1	3	1	11	2	14	53
215	4	2	1	1	1	2	2	3	7	1	4	2	1	10	3	14	55
216	2	2	1	1	1	3	2	1	1	2	2	2	1	8	4	15	59
217	3	2	2	2	0	3	2	3	8	3	3	1	1	10	2	11	65
218	1	1	1	1	1	3	2	1	1	1	4	1	1	3	1	14	64
219	1	2	3	1	1	3	2	1	2	2	4	2	1	10	1	10	63
220	2	2	1	1	1	2	2	1	2	1	3	2	1	10	1	11	68
221	2	2	2	1	1	3	2	1	2	3	3	2	1	12	1	10	60
222	3	2	1	1	1	2	1	2	1	2	4	3	1	14	2	15	66
223	1	2	1	1	2	3	1	1	1	1	4	2	1	17	3	16	56
224	1	2	1	1	1	3	2	1	2	2	4	2	1	1	0	10	62
225	1	2	1	1	1	3	2	1	3	3	4	2	1	12	1	16	65
226	2	2	1	1	1	2	2	3	6	1	4	2	1	11	4	15	63
227	2	2	1	1	1	3	2	2	2	1	4	2	1	10	3	18	59
228	2	1	1	1	1	3	2	1	1	1	1	3	1	16	4	18	57
229	3	2	1	1	1	2	2	3	1	1	4	3	1	19	4	18	58
230	2	1	1	1	1	3	1	2	1	1	1	3	1	20	4	15	56
231	3	2	1	1	1	2	2	3	7	1	4	2	1	16	3	16	60
232	2	2	1	1	2	3	2	1	3	2	1	2	1	16	2	14	61
233	2	1	1	1	1	3	2	1	3	1	3	3	1	15	1	14	64
234	2	2	1	1	1	3	2	1	3	1	4	3	1	16	2	14	56
235	2	1	1	1	1	3	2	2	1	1	1	3	1	13	1	14	56
236	1	1	1	2	0	3	2	1	1	1	1	3	3	13	0	10	54
237	2	2	1	1	1	3	2	1	2	1	4	1	1	13	2	14	56
238	1	2	1	1	1	3	2	1	1	1	3	3	1	15	2	14	52
239	4	1	1	1	1	2	1	3	1	1	1	3	1	11	2	10	63
240	2	2	2	1	1	3	2	1	2	2	4	1	1	12	2	12	62
241	2	2	1	1	1	2	2	1	2	2	4	3	1	15	1	15	59
242	3	2	1	1	1	3	1	3	1	4	2	3	1	3	0	10	81
243	3	1	1	1	1	2	2	2	1	3	1	3	1	3	1	10	72
244	4	2	3	1	1	1	2	3	7	5	3	2	1	1	0	11	83
245	4	1	3	1	1	3	2	1	5	5	4	2	1	0	0	50	48
246	4	1	1	1	1	2	1	2	1	3	3	3	1	1	1	12	73
247	1	2	1	1	1	2	2	1	4	5	2	3	1	9	3	12	76
248	3	1	1	1	1	1	2	1	5	3	2	3	1	8	2	11	72
249	1	1	1	2	1	3	2	1	5	2	1	4	2	11	3	15	59
250	1	2	2	1	1	2	2	1	2	4	2	4	1	7	2	12	72
251	4	1	1	1	1	1	2	3	5	4	3	4	1	7	1	10	72
252	2	2	1	1	1	1	2	2	2	5	4	3	2	7	0	10	72
253	3	2	1	1	1	3	2	2	5	4	3	3	1	1	0	10	84
254	4	2	1	1	1	1	2	3	5	1	1	3	2	0	1	10	84
255	1	2	3	1	1	3	2	1	4	4	3	2	1	1	0	10	84
256	1	2	3	1	2	3	2	1	4	5	2	3	1	7	3	12	72
257	3	2	1	1	2	1	2	3	6	2	1	4	2	7	0	47	37
258	3	1	1	1	1	1	2	3	6	1	1	4	3	28	0	10	60
259	4	2	1	1	2	1	1	3	6	1	1	3	3	38	5	19	12
260	1	1	2	1	1	3	2	1	2	4	4	1	1	10	0	10	67
261	2	2	3	1	1	3	2	1	3	2	1	4	2	26	4	11	62
262	1	1	2	1	1	3	2	1	2	2	3	2	1	26	1	10	53
263	3	1	1	1	1	2	2	3	1	2	3	3	2	28	2	14	34
264	1	2	3	1	2	2	1	1	2	2	2	4	3	49	10	30	22
265	3	1	2	2	1	1	2	2	2	2	4	1	2	13	1	11	72
266	1	1	1	1	1	3	2	1	1	3	1	4	3	16	4	18	69
267	2	1	1	1	1	3	2	1	3	3	1	1	2	17	5	20	70
268	2	1	2	2	1	3	2	1	2	2	3	3	1	16	5	21	66
269	1	1	1	1	1	3	1	1	3	3	1	2	1	16	6	23	77
270	2	1	1	1	2	3	2	1	1	2	2	3	1	8	0	12	72
271	1	1	1	1	2	3	2	1	4	3	2	3	1	15	5	18	69
272	2	1	1	1	1	1	2	2	1	2	1	3	1	15	4	20	70
273	3	1	1	1	2	2	2	2	5	2	4	3	1	15	6	22	69
274	2	1	1	1	1	1	1	2	6	1	1	3	3	38	15	24	28
275	4	1	1	1	2	2	1	3	1	1	1	3	3	46	7	26	35
276	3	2	1	1	2	2	2	2	1	1	4	2	2	46	13	36	44
277	2	1	1	1	1	3	1	1	5	2	3	3	3	42	8	22	30
278	1	2	3	1	1	2	1	1	2	4	3	2	1	35	10	21	61
279	1	2	1	1	1	3	2	1	1	2	4	3	2	17	2	16	63
280	1	1	1	1	1	3	1	2	1	1	4	4	3	41	9	27	44
281	1	2	3	1	1	3	2	1	2	4	4	2	1	18	5	16	72
282	1	2	2	1	1	2	2	1	2	3	4	2	1	14	3	12	75
283	3	2	1	1	1	1	2	3	3	3	1	1	2	10	0	10	77
284	2	1	1	1	2	3	2	1	1	1	1	4	3	39	11	29	24
285	2	2	1	1	2	3	2	1	2	1	1	4	3	13	0	10	53
286	3	1	1	1	1	3	2	3	1	1	1	4	3	7	3	10	74
287	4	1	1	2	1	2	2	3	5	3	3	3	1	12	1	10	76
288	2	2	1	1	1	2	2	3	1	2	4	3	1	3	4	11	66
289	3	1	1	1	1	2	2	1	2	2	1	4	3	10	2	10	51
290	1	1	2	1	1	2	1	1	2	4	2	3	3	53	12	32	31
291	4	1	1	1	2	2	1	3	6	1	2	3	3	41	3	14	24
292	3	2	1	1	1	3	1	3	7	3	4	1	1	8	1	10	74
293	1	1	3	1	1	3	2	1	3	1	1	3	3	45	10	26	37
294	3	1	1	2	0	3	2	2	3	4	4	1	1	6	2	10	78
295	1	2	3	1	1	3	2	1	2	4	1	3	3	20	1	11	62
296	1	2	1	2	1	2	1	2	5	1	2	4	3	27	3	13	59
297	3	1	1	1	1	2	2	2	7	3	1	3	2	45	14	35	32
298	1	2	1	1	1	3	2	1	2	3	1	3	3	43	12	29	28
299	2	2	1	1	2	3	1	2	6	1	1	3	3	42	6	15	36
300	4	1	1	1	1	1	1	3	6	1	1	4	3	46	4	23	27
301	1	1	1	1	1	3	2	1	2	5	4	1	1	10	1	10	84
302	1	1	1	1	1	3	1	1	6	1	1	1	3	40	14	26	30
303	2	1	1	1	1	3	1	2	6	1	1	4	3	48	10	27	19
304	4	2	3	1	1	2	2	3	2	3	3	2	3	37	4	13	52
305	2	2	1	1	1	3	2	3	7	1	1	4	3	35	4	15	14
306	1	2	1	1	1	3	2	1	3	2	2	2	3	38	9	23	29
307	3	1	1	1	1	1	1	2	6	1	1	4	3	40	6	14	25
308	1	2	3	1	1	3	2	1	2	4	3	2	1	8	2	12	74
309	1	1	1	1	1	3	2	1	3	3	3	3	1	13	3	10	80
310	3	2	1	1	2	3	2	3	1	2	2	2	1	15	1	10	76
311	2	1	1	1	2	3	1	2	1	2	1	3	2	46	14	29	36
312	1	2	1	1	1	3	2	1	2	3	3	2	1	40	5	20	72
313	1	2	1	1	2	3	2	1	6	1	1	4	3	46	13	40	32
314	2	2	1	1	2	1	1	2	6	1	1	4	3	41	17	27	28
315	3	1	1	2	1	3	1	3	1	1	1	4	4	42	8	15	12
316	4	2	1	2	2	3	2	3	6	1	1	4	3	39	5	20	22
317	1	2	2	1	1	3	2	1	2	3	3	3	1	6	2	11	78
318	2	2	3	1	1	3	2	1	2	4	3	3	1	6	1	11	81
319	1	1	3	2	1	3	2	1	2	1	1	4	3	46	14	31	33
320	4	2	1	1	1	2	2	3	7	3	4	3	1	6	0	12	76
321	2	1	1	2	2	3	2	1	4	2	1	4	3	45	14	30	29
322	1	2	1	1	1	3	2	1	1	1	1	4	3	41	13	36	31
323	3	1	1	2	2	2	1	3	1	1	1	4	3	47	4	15	23
324	1	1	3	1	1	3	2	1	2	4	3	3	1	10	3	12	80
325	2	1	3	1	1	2	2	2	6	2	3	2	1	6	1	10	78
326	2	1	1	2	2	3	2	2	5	1	1	4	3	27	18	32	21
327	2	2	3	1	1	2	2	1	2	4	3	2	1	4	0	12	84
328	2	2	3	1	1	2	2	2	4	3	4	2	1	4	0	10	79
329	2	2	1	1	1	3	2	1	2	1	4	1	1	11	2	14	61
330	2	1	1	1	1	2	2	1	1	1	3	3	1	13	2	14	59
331	3	2	1	1	1	2	2	3	7	1	4	1	1	13	2	10	61
332	3	2	1	1	2	2	1	3	7	1	4	3	1	11	2	10	64
333	3	1	1	1	2	1	2	3	6	1	4	2	1	11	2	13	61
334	1	2	3	1	1	3	2	1	2	2	4	1	1	11	3	14	64
335	3	1	1	1	2	2	1	3	1	1	1	3	1	13	2	15	54
336	4	1	1	1	1	2	2	3	1	1	4	1	1	15	4	15	50
337	1	2	3	1	1	3	2	1	4	3	4	3	1	16	3	15	67
338	3	1	1	1	1	2	2	3	1	1	4	1	1	11	2	14	56
339	4	2	1	1	1	2	2	3	7	2	4	1	1	9	1	10	64
340	1	2	3	1	1	3	2	1	2	2	4	3	1	13	1	15	64
341	1	2	3	1	2	3	2	1	2	3	4	2	1	12	1	15	64
342	1	2	2	1	1	3	2	1	2	3	3	2	1	13	2	14	67
343	4	1	1	1	1	2	2	3	1	1	3	3	1	12	4	14	56
344	3	2	1	1	2	2	2	3	7	2	4	1	1	10	2	10	62
345	1	2	2	1	1	3	2	1	2	3	3	3	1	9	2	15	63
346	3	1	1	1	1	2	2	3	1	1	3	3	1	12	2	14	56
347	4	2	1	1	2	2	2	3	7	1	4	1	1	14	2	10	62
348	2	2	1	1	1	3	2	2	6	1	3	2	1	11	2	14	56
349	3	1	1	1	1	2	2	3	1	1	3	1	1	12	1	10	55
350	1	2	1	1	1	3	2	1	4	4	3	3	1	8	0	14	63
351	3	1	1	1	1	2	2	3	7	2	4	3	1	10	2	10	63
352	3	2	1	1	2	2	2	2	3	1	2	4	1	15	2	14	46
353	3	2	1	1	1	2	2	3	3	1	3	3	1	16	3	15	64
354	3	1	1	1	1	3	2	3	3	1	1	3	1	16	5	15	64
355	4	2	1	1	1	2	2	3	3	1	3	3	1	19	4	17	64
356	1	2	3	1	1	3	2	1	2	2	4	3	1	27	4	19	64
357	4	1	1	1	1	2	2	3	3	1	1	3	1	21	7	19	48
358	4	1	1	2	1	3	2	3	5	1	1	3	3	30	7	21	41
359	3	1	1	1	2	2	2	3	3	1	4	3	1	17	8	22	52
360	2	1	1	1	1	3	2	1	3	1	3	3	1	27	6	15	48
361	4	1	1	1	1	2	1	3	1	1	2	3	1	23	7	15	56
362	4	1	1	1	1	2	2	3	3	1	4	3	1	13	2	13	65
363	3	1	1	1	1	3	2	3	6	1	4	3	1	14	3	13	56
364	1	2	3	1	1	3	2	1	2	3	1	3	1	14	1	12	63
365	1	2	2	1	1	3	2	1	2	2	3	3	1	13	2	12	63
366	3	1	1	1	2	2	2	3	1	1	1	1	1	16	2	12	64
367	3	1	1	1	1	1	2	2	6	1	3	3	1	14	2	13	64
368	2	1	1	1	2	2	2	1	1	2	3	3	1	16	6	18	64
369	3	1	1	1	2	2	2	3	1	1	3	3	1	18	6	21	57
370	3	2	1	1	1	2	2	2	1	1	1	3	1	23	6	14	56
371	3	1	1	1	1	1	2	3	1	2	3	1	1	21	9	20	56
372	4	2	1	1	1	2	2	3	7	2	4	1	1	19	1	12	56
373	3	2	1	1	1	2	2	2	7	1	4	1	1	16	2	12	66
374	1	2	3	1	1	2	1	1	4	4	1	3	2	22	4	16	45
375	1	2	3	1	1	3	2	1	2	5	3	2	3	29	8	16	32
376	3	2	1	1	2	2	1	3	3	2	4	4	2	10	0	47	74
377	1	1	1	1	2	2	2	1	3	1	1	4	3	17	0	11	61
378	2	1	1	1	1	2	1	3	3	2	2	4	2	10	2	14	60
379	4	2	1	1	1	1	2	3	6	3	2	4	1	1	1	11	78
380	2	2	1	2	1	2	1	3	5	2	2	2	2	29	5	34	58
381	3	2	2	1	1	1	2	1	2	2	3	2	1	23	4	12	58
382	3	2	1	1	1	2	2	3	1	1	4	2	2	28	9	26	59
383	2	1	1	1	1	3	2	1	1	1	2	2	2	28	7	17	48
384	1	2	1	1	1	3	2	1	2	2	1	2	2	33	14	33	49
385	3	1	1	1	2	2	2	2	5	2	1	4	3	29	17	21	69
386	2	2	1	1	1	3	2	1	2	2	2	2	1	14	1	13	60
387	2	2	1	1	3	2	2	1	1	1	2	4	2	8	1	50	71
388	1	2	1	1	1	2	2	1	2	2	4	3	2	16	0	11	48
389	2	1	1	1	2	2	2	1	1	2	1	4	1	26	2	20	72
390	4	2	2	1	0	3	2	3	7	3	4	1	1	14	1	14	58
391	4	2	1	1	1	2	2	3	2	2	3	1	1	19	2	13	66
392	1	2	2	1	1	2	2	1	2	2	2	3	1	0	0	10	84
393	2	2	3	1	1	3	2	1	2	3	2	2	1	0	2	11	84
394	1	2	3	1	2	3	2	1	1	2	2	3	1	0	0	10	84
395	4	2	1	1	1	1	2	3	7	4	4	3	1	0	1	12	72
396	3	1	1	1	1	3	2	1	5	3	4	3	1	0	0	10	84
397	1	1	1	2	1	3	2	1	5	1	1	3	3	11	3	12	60
398	1	2	3	1	1	3	2	1	4	4	1	4	1	7	4	13	84
399	1	2	3	1	1	3	2	1	4	3	3	3	1	0	0	10	84
400	1	1	2	1	1	3	2	1	1	3	4	4	3	0	0	10	84
401	1	2	2	1	1	3	2	1	2	3	1	3	1	0	0	10	84
402	3	2	1	1	1	3	1	3	1	3	4	3	1	7	2	12	84
403	2	1	1	1	1	3	2	2	1	2	3	2	1	0	1	50	48
404	1	2	3	1	1	3	2	1	2	3	2	3	1	0	0	10	84
405	1	2	3	1	2	3	2	1	2	3	2	4	1	1	2	12	72
406	1	2	3	1	2	3	2	1	4	2	1	3	1	0	0	10	84
407	3	1	1	1	1	1	2	3	6	2	4	2	2	7	1	12	72
408	1	2	3	1	1	3	2	1	4	4	1	4	1	7	1	11	84
409	3	2	1	1	1	1	1	2	1	3	1	3	1	8	2	13	72
410	3	2	1	1	1	1	2	2	6	3	1	1	2	5	1	12	72
411	1	2	3	1	1	3	2	1	2	4	2	3	1	7	1	12	84
412	1	2	3	2	1	3	2	1	2	3	1	4	1	9	1	11	72
413	1	1	2	2	0	3	2	1	3	3	1	4	3	10	3	13	72
414	3	2	2	1	1	3	1	2	6	3	2	2	2	0	1	10	81
415	2	1	1	1	1	3	2	1	2	1	3	3	1	1	0	10	81
416	1	1	1	1	2	3	2	1	6	1	1	2	1	1	0	10	61
417	2	2	3	1	1	3	2	1	4	2	1	3	1	0	0	11	84
418	2	2	1	1	2	3	2	1	2	2	1	3	1	0	0	10	83
419	3	2	1	1	2	3	2	2	1	2	1	3	1	0	0	10	80
420	1	2	1	1	1	3	2	1	6	1	1	3	1	1	1	10	82
421	2	2	1	1	1	2	2	2	6	2	3	3	1	8	2	15	73
422	1	2	3	2	1	3	2	1	4	2	2	3	1	0	0	10	83
423	2	2	1	1	2	3	2	2	3	2	1	4	3	41	13	30	38
424	1	2	1	1	1	3	2	1	2	3	3	3	1	7	1	10	76
425	2	1	1	1	2	1	1	3	6	1	1	4	4	43	6	20	28
426	2	1	1	1	1	2	2	2	2	1	1	4	3	47	14	28	37
427	1	1	1	1	1	3	2	1	4	3	4	2	1	14	3	12	74
428	2	2	1	1	2	3	2	1	6	1	2	3	2	1	1	11	83
429	3	1	1	1	2	1	2	1	1	1	2	2	1	26	3	47	34
430	2	2	1	1	3	3	2	1	6	1	2	2	1	0	0	10	82
431	1	2	1	1	1	2	2	2	2	1	2	2	2	27	6	20	57
432	1	2	3	1	1	3	2	1	4	2	2	3	1	0	0	10	84
433	1	1	1	1	2	3	2	1	1	1	3	3	2	0	0	10	82
434	2	2	1	1	1	3	2	3	5	1	1	3	2	0	0	10	82
435	2	1	1	1	3	1	2	1	1	1	2	2	2	18	1	18	58
436	3	1	1	1	2	1	1	3	1	1	2	2	2	20	4	11	69
437	4	1	1	1	1	1	1	3	7	1	2	3	1	1	1	12	83
438	2	2	1	1	1	3	2	3	5	1	1	3	1	33	8	29	55
439	3	1	1	1	1	2	2	3	3	1	2	3	1	32	5	39	62
440	3	1	1	1	1	3	2	1	3	1	1	2	1	29	3	20	61
441	2	2	3	1	1	3	2	1	4	3	2	2	1	29	2	18	57
442	2	1	1	1	1	3	2	3	1	1	2	2	1	28	15	15	59
443	3	2	1	2	1	2	2	3	1	1	1	1	1	28	7	18	66
444	1	2	1	1	2	3	2	3	5	1	1	1	1	27	2	19	66
445	1	1	1	1	1	3	2	1	5	1	3	1	2	31	3	21	59
446	3	2	1	1	1	2	2	2	1	1	2	2	1	27	5	24	69
447	3	2	1	1	1	2	2	3	1	1	2	2	2	28	4	14	59
448	1	2	3	1	1	3	2	1	4	2	3	1	1	25	8	24	58
449	3	2	1	1	1	1	2	3	5	1	2	2	2	25	4	24	63
450	3	1	1	1	1	1	2	1	5	1	2	2	1	32	5	13	59
451	3	2	1	1	1	3	2	3	1	1	1	2	1	22	6	24	60
452	2	2	1	1	2	2	2	1	3	2	2	3	2	29	5	21	78
453	3	1	1	1	1	1	2	3	1	1	2	3	1	36	3	19	66
454	3	1	1	1	1	2	1	3	1	1	2	2	1	31	6	23	59
455	2	1	1	2	1	3	2	1	1	2	2	2	1	34	11	22	66
456	2	2	1	1	1	3	2	1	3	2	2	2	1	27	7	14	68
457	4	2	1	1	1	3	2	3	1	2	1	2	2	29	9	18	68
458	3	1	1	1	1	3	2	3	1	1	1	2	1	33	10	21	73
459	4	2	1	1	2	1	2	3	7	2	1	3	2	33	10	21	73
460	2	2	1	2	1	3	2	1	3	2	2	2	1	25	8	20	67
461	1	2	1	1	1	3	2	3	5	1	1	1	1	25	8	20	67
462	2	1	1	1	2	3	2	2	1	1	2	3	1	24	7	25	68
463	3	1	1	2	1	1	2	1	1	1	1	4	3	24	7	25	68
464	2	1	1	1	1	1	2	2	1	4	1	4	3	19	1	15	59
465	3	1	1	1	1	1	2	1	8	1	1	4	1	28	10	28	42
466	2	1	1	1	1	1	2	2	6	1	1	2	2	25	1	10	78
467	1	1	1	1	2	3	2	1	3	1	2	4	3	15	2	16	82
468	1	1	1	1	2	3	2	1	6	1	2	4	2	35	7	22	48
469	4	1	1	1	1	3	1	3	1	1	2	2	1	21	0	11	76
470	4	2	1	1	2	1	2	3	7	1	4	1	1	10	0	11	77
471	1	2	1	1	1	3	2	1	5	2	2	4	3	9	1	12	63
472	3	1	1	2	1	1	2	2	6	1	1	4	3	47	16	35	20
473	3	2	1	1	1	3	2	3	7	2	1	3	1	10	1	25	71
474	1	2	1	1	1	3	2	1	2	3	3	3	1	10	1	12	78
475	1	1	1	1	1	1	1	2	6	1	1	4	4	37	12	29	20
476	3	2	1	1	1	2	2	1	1	1	1	3	2	28	1	13	70
477	3	2	1	2	1	3	2	1	1	2	1	2	1	28	1	13	76
478	4	2	1	2	1	1	2	3	7	1	1	2	1	4	0	11	73
479	3	2	1	1	1	3	2	1	7	2	2	3	1	20	0	10	74
480	3	1	1	1	2	1	1	3	1	1	4	3	1	12	0	12	75
481	2	2	1	1	1	3	2	1	1	2	1	3	1	5	0	11	75
482	4	1	1	1	1	1	1	3	5	1	2	3	1	27	0	31	76
483	4	2	1	1	1	2	2	1	7	1	2	2	1	27	0	15	77
484	1	1	1	1	2	3	1	3	5	1	2	4	2	12	1	14	76
485	2	2	1	1	2	3	2	1	1	2	4	4	2	5	0	15	78
486	2	2	3	1	1	3	2	1	4	3	3	3	1	4	0	15	77
487	1	2	1	1	1	3	1	1	3	2	1	2	1	3	0	22	74
488	2	2	3	1	1	3	2	1	2	3	3	1	1	3	0	10	74
489	4	1	1	2	3	3	1	3	6	1	1	4	3	27	17	37	21
490	3	2	1	1	2	1	1	3	5	1	1	3	1	26	9	20	55
491	3	1	1	1	2	1	2	3	5	1	2	3	1	34	16	34	70
492	4	1	1	1	2	2	2	3	5	1	4	4	1	5	0	14	76
493	3	1	1	1	1	1	1	3	1	1	4	3	1	6	0	11	78
494	2	2	1	1	1	3	2	1	7	2	3	2	1	2	0	10	72
495	3	2	1	1	1	2	2	3	7	2	1	3	2	0	0	10	77
496	3	2	2	1	1	3	2	3	5	1	1	1	1	10	0	15	64
497	3	1	1	1	1	1	2	1	1	1	1	4	3	11	0	13	75
498	3	1	1	1	1	2	2	1	3	2	4	1	1	6	0	15	74
499	2	2	1	1	1	3	2	1	3	2	1	4	3	3	3	11	79
500	1	2	1	2	1	3	2	1	3	2	1	4	2	4	0	11	80
501	1	2	3	1	1	3	2	1	4	3	3	3	1	4	0	11	76
502	3	2	1	1	2	3	2	1	2	2	4	2	1	3	0	10	76
503	2	1	1	1	2	3	1	1	3	1	4	4	1	10	6	16	70
504	3	1	1	1	1	3	1	1	1	1	1	4	4	2	0	14	78
505	4	1	1	1	1	1	1	3	1	2	1	4	2	5	2	15	75
506	2	1	1	1	2	3	2	1	2	3	3	1	1	4	0	11	75
507	2	1	1	1	1	1	1	3	6	1	1	4	3	3	0	11	70
508	3	1	1	1	1	1	1	3	5	1	1	3	1	8	5	13	74
509	2	1	1	1	1	1	2	3	5	1	2	3	1	5	1	13	67
458	1	1	1	1	2	3	2	3	5	1	4	4	1	0	1	11	78
459	1	1	1	1	2	3	1	3	1	1	4	3	1	2	0	12	75
460	4	1	1	1	1	3	2	1	7	2	3	2	1	3	1	11	71
513	3	2	1	1	1	3	2	1	3	2	4	1	1	54	16	45	22
514	1	2	1	1	1	3	2	1	3	2	1	4	3	49	18	49	19
515	1	1	1	1	1	1	2	1	3	2	1	4	2	50	17	44	16
516	3	2	1	1	1	2	2	1	4	3	3	3	1	48	20	45	15
517	3	2	1	2	1	3	2	1	2	2	4	2	1	52	18	50	15
518	4	2	1	2	1	1	1	1	3	1	4	4	1	50	17	40	16
519	3	2	1	1	1	3	1	1	1	1	1	4	4	49	20	47	16
520	3	1	1	1	2	1	1	3	1	2	1	4	2	50	18	40	15
521	2	2	1	1	1	3	2	2	6	1	1	2	2	49	18	50	15
522	4	1	1	1	1	1	2	1	3	1	2	4	3	48	17	40	14
523	2	1	1	1	2	3	2	1	6	1	2	4	2	53	17	45	16
524	2	1	1	1	1	1	1	3	1	1	2	2	1	53	18	45	12
525	3	1	1	1	1	1	2	3	7	1	4	1	1	49	19	46	18
526	2	1	1	1	1	1	2	1	5	2	2	4	3	46	18	45	13
527	1	1	1	1	2	3	2	2	6	1	1	4	3	52	18	43	18
528	1	1	1	1	2	3	2	3	7	2	1	3	1	50	18	45	14
529	4	1	1	1	1	3	2	1	2	3	3	3	1	52	18	43	14
530	4	2	1	1	2	1	1	2	6	1	1	4	4	51	17	44	13
531	1	2	1	1	1	3	2	1	1	1	1	3	2	52	17	45	14
532	3	1	1	2	1	1	2	1	1	2	1	2	1	50	17	45	13
533	3	2	1	1	1	3	2	3	7	1	1	2	1	52	19	45	18
534	1	2	1	1	1	3	2	1	7	2	2	3	1	50	17	44	17
535	1	1	1	1	1	1	1	3	1	1	4	3	1	50	20	44	14
536	3	2	1	1	1	2	2	1	1	2	1	3	1	49	17	47	14
537	3	2	1	2	1	3	1	3	5	1	2	3	1	50	18	40	17
538	4	2	1	2	1	1	2	1	7	1	2	2	1	49	18	44	18
539	3	2	1	1	1	3	1	3	5	1	2	4	2	52	19	45	14
540	3	1	1	1	2	1	2	1	1	2	4	4	2	47	19	44	17
541	2	2	1	1	1	3	2	1	4	3	3	3	1	52	18	46	12
542	4	1	1	1	1	1	1	1	3	2	1	2	1	49	18	48	15
543	1	1	1	1	1	1	1	1	3	1	4	4	1	51	18	45	14
544	3	2	1	1	1	2	1	1	1	1	1	4	4	49	20	43	14
545	3	2	1	2	1	3	1	3	1	2	1	4	2	49	18	45	15
546	4	2	1	2	1	1	2	2	6	1	1	2	2	49	18	46	18
547	3	2	1	1	1	3	2	1	3	1	2	4	3	47	18	46	16
548	3	2	1	1	1	2	2	1	6	1	2	4	2	49	18	44	15
549	3	2	1	2	1	3	1	3	1	1	2	2	1	49	18	47	17
